# Supplementary material for: Pharmacists’ Experiences, Perceptions, and Attitudes towards Suicide and Suicide Prevention: A Scoping Review
Source: Pharmacy (Basel). 2023 Jan 30;11(1):25. doi: 10.3390/pharmacy11010025 (PMC9965762; doi:10.3390/pharmacy11010025)
Supplement: Supplementary file 1 [file pharmacy-11-00025-s001.zip]

Archive with 1 entries (1 files):
- pharmacy-2131120-supplementary.pdf
